# Supplementary material for: Knowledge mapping of students’ mental health status in the COVID-19 pandemic: A bibliometric study
Source: Front Psychol. 2022 Nov 23;13:985866. doi: 10.3389/fpsyg.2022.985866 (PMC9728543; doi:10.3389/fpsyg.2022.985866)
Supplement: Supplementary file 1 [file Table_1.xlsx]

## Sheet: Sheet1
Cluster #2 poor sleep quality
Cited References				Citing Articles
Cites	Author (Year)	Journal		Coverage %	Author (Year)	Title
89	Tang WJ (2020)	J AFFECT DISORDERS		40	Mukherjee Koyel (2021)	Impact of covid-19 pandemic on mental health across different populations.
80	Kaparounaki CK (2020)	PSYCHIAT RES		35	Nochaiwong Surapon (2021)	Global prevalence of mental health issues among the general population during the coronavirus disease-2019 pandemic: a systematic review and meta-analysis.
62	Liu CH (2020)	PSYCHIAT RES		22	Santabarbara Javier (2021)	Prevalence of anxiety in the covid-19 pandemic: an updated meta-analysis of community-based studies.
51	Lei L (2020)	MED SCI MONITOR		22	Muyor-Rodriguez Jesus (2021)	Covid-19 fear, resilience, social support, anxiety, and suicide among college students in spain.
39	Cellini N (2020)	J SLEEP RES		16	Castaldelli-Maia Joao M (2021)	Investigating the effect of national government physical distancing measures on depression and anxiety during the covid-19 pandemic through meta-analysis and meta-regression.
Cluster #3 Physical activity
Cited References				Citing Articles
Cites	Author (Year)	Journal		Coverage %	Author (Year)	Title
99	Husky MM (2020)	COMPR PSYCHIAT		28	Mukherjee Koyel (2021)	Impact of covid-19 pandemic on mental health across different populations.
67	Auerbach RP (2018)	J ABNORM PSYCHOL		22	Deng Jiawen (2021)	The prevalence of depressive symptoms, anxiety symptoms and sleep disturbance in higher education students during the covid-19 pandemic: a systematic review and meta-analysis.
66	Zhang Y (2020)	INT J ENV RES PUB HE		21	Nochaiwong Surapon (2021)	Global prevalence of mental health issues among the general population during the coronavirus disease-2019 pandemic: a systematic review and meta-analysis.
45	Ammar A (2020)	NUTRIENTS		16	Zalewska Anna (2021)	Depression as compared to level of physical activity and internet addiction among polish physiotherapy students during the covid-19 pandemic.
40	Stanton R (2020)	INT J ENV RES PUB HE		15	Guler Melek (2021)	Inactivity and stress brought about by the covid-19 pandemic: what is the situation with university students?
Cluster #4 Alcohol consumption
Cited References				Citing Articles
Cites	Author (Year)	Journal		Coverage %	Author (Year)	Title
73	Czeisler ME (2020)	MMWR-MORBID MORTAL W		16	Deng Jiawen (2021)	The prevalence of depressive symptoms, anxiety symptoms and sleep disturbance in higher education students during the covid-19 pandemic: a systematic review and meta-analysis.
58	Al-Rabiaah A (2020)	J INFECT PUBLIC HEAL		14	Ao Yibin (2020)	The impact of social support on public anxiety amidst the covid-19 pandemic in china.
52	Wang CY (2020)	INT J ENV RES PUB HE		14	Gomez-Salgado Juan (2020)	Sense of coherence and psychological distress among healthcare workers during the covid-19 pandemic in spain.
45	Huang CL (2020)	LANCET		14	Fedorenko Erick J (2021)	Psychosocial predictors of virus and social distancing fears in undergraduate students living in a us covid-19 "hotspot".
42	Ettman CK (2020)	JAMA NETW OPEN		13	Naff David (2022)	The mental health impacts of covid-19 on pk-12 students: a systematic review of emerging literature.
Cluster #7 Online learning
Cited References				Citing Articles
Cites	Author (Year)	Journal		Coverage %	Author (Year)	Title
169	Holmes EA (2020)	LANCET PSYCHIAT		26	Mukherjee Koyel (2021)	Impact of covid-19 pandemic on mental health across different populations.
68	Savitsky B (2020)	NURSE EDUC PRACT		14	AlJhani Sumayah (2021)	Mental health and online learning among medical students during the covid-19 pandemic: a saudi national study.
39	Baloran ET (2020)	J LOSS TRAUMA		13	Oducado Ryan Michael F (2021)	Internet use, ehealth literacy and fear of covid-19 among nursing students in the philippines.
37	Cucinotta Domenico (2020)	Acta Biomed		13	Deng Jiawen (2021)	The prevalence of depressive symptoms, anxiety symptoms and sleep disturbance in higher education students during the covid-19 pandemic: a systematic review and meta-analysis.
35	Hasan N (2020)	CHILD YOUTH SERV REV		11	Asad Mohammed (2021)	Self-reported anxiety and coping: a cross-sectional study among saudi nursing students during covid-19 pandemic using gad-7 and briefcope.
Cluster #8 Medical student
Cited References				Citing Articles
Cites	Author (Year)	Journal		Coverage %	Author (Year)	Title
49	Rose S (2020)	JAMA-J AM MED ASSOC		16	Nochaiwong Surapon (2021)	Global prevalence of mental health issues among the general population during the coronavirus disease-2019 pandemic: a systematic review and meta-analysis.
38	Lyons Z (2020)	AUSTRALAS PSYCHIATRY		12	Michaeli Daniel (2021)	Digital medical education and students' mental health: effects of the covid-19 pandemic in germany.
36	Saraswathi I (2020)	PEERJ		11	Sharma Divyansh (2020)	Addressing the covid-19 burden on medical education and training: the role of telemedicine and tele-education during and beyond the pandemic.
36	Lasheras I (2020)	INT J ENV RES PUB HE		11	AlJhani Sumayah (2021)	Mental health and online learning among medical students during the covid-19 pandemic: a saudi national study.
34	Ye Z (2020)	APPL PSYCHOL-HLTH WE		10	Safa Farhana (2021)	Immediate psychological responses during the initial period of the covid-19 pandemic among bangladeshi medical students.
